# Supplementary material for: Effects of Beraprost with or without NOS Inhibition on Plasma Aldosterone and Hemodynamics in Healthy Cats
Source: Vet Sci. 2024 Mar 30;11(4):155. doi: 10.3390/vetsci11040155 (PMC11054574; doi:10.3390/vetsci11040155)
Supplement: Supplementary file 1 [file vetsci-11-00155-s001.zip]

Archive with 1 entries (1 files):
- vetsci-2879672-supplementary.pdf
